# Supplementary material for: Supercomplex Restructuring in Heart Mitochondria of COX7A1-Deficient Mice
Source: Biomolecules. 2025 Aug 22;15(9):1209. doi: 10.3390/biom15091209 (PMC12467167; doi:10.3390/biom15091209)
Supplement: Supplementary file 1 [file biomolecules-15-01209-s001.zip]

Archive with 3 entries (3 files):
- biomolecules-3763549-supplementary.pdf
- Mass Spec Gel- Annotation.pdf
- Mass Spec Results.txt
