# Supplementary material for: Supercomplex Restructuring in Heart Mitochondria of COX7A1-Deficient Mice
Source: Biomolecules. 2025 Aug 22;15(9):1209. doi: 10.3390/biom15091209 (PMC12467167; doi:10.3390/biom15091209)
Supplement: Supplementary file 1 [file biomolecules-15-01209-s001.zip › Mass Spec Results.txt]

Protein IDs	Majority protein IDs	Peptide counts (all)	Peptide counts (razor+unique)	Peptide counts (unique)	Protein names	Gene names	Fasta headers	Number of proteins	Peptides	Razor + unique peptides	Unique peptides	Peptides 01	Peptides 02	Peptides 03	Peptides 04	Peptides 05	Peptides 06	Peptides 07	Peptides 08	Peptides 09	Peptides 10	Peptides 11	Peptides 12	Peptides 13	Peptides 14	Peptides 15	Peptides 16	Peptides 17	Peptides 18	Peptides 19	Peptides 20	Peptides 21	Peptides 22	Peptides 23	Peptides 24	Razor + unique peptides 01	Razor + unique peptides 02	Razor + unique peptides 03	Razor + unique peptides 04	Razor + unique peptides 05	Razor + unique peptides 06	Razor + unique peptides 07	Razor + unique peptides 08	Razor + unique peptides 09	Razor + unique peptides 10	Razor + unique peptides 11	Razor + unique peptides 12	Razor + unique peptides 13	Razor + unique peptides 14
A0A1D5RLF0	A0A1D5RLF0	1	1	1		Fbxw27	tr|A0A1D5RLF0|A0A1D5RLF0_MOUSE F-box and WD-40 domain protein 27 OS=Mus musculus OX=10090 GN=Fbxw27 PE=4 SV=1	1	1	1	1	0	1	0	0	0	0	0	0	0	0	0	0	0	0	0	0	0	0	0	0	0	0	0	0	0	1	0	0	0	0	0	0	0	0	0	0	0	0
P01029;A0AAQ4VMX2	P01029;A0AAQ4VMX2	1;1	1;1	1;1	Complement C4-B;Complement C4 beta chain;Complement C4 alpha chain;C4a anaphylatoxin;Complement C4 gamma chain	C4b	sp|P01029|CO4B_MOUSE Complement C4-B OS=Mus musculus OX=10090 GN=C4b PE=1 SV=3;tr|A0AAQ4VMX2|A0AAQ4VMX2_MOUSE Complement C4A (Rodgers blood group) OS=Mus musculus OX=10090 GN=C4a PE=1 SV=1	2	1	1	1	1	0	1	0	1	0	0	0	0	0	0	0	0	0	0	0	0	0	0	0	0	0	0	0	1	0	1	0	1	0	0	0	0	0	0	0	0	0
A2ABX0	A2ABX0	1	1	1		Rbbp8nl	tr|A2ABX0|A2ABX0_MOUSE RBBP8 N-terminal like OS=Mus musculus OX=10090 GN=Rbbp8nl PE=1 SV=1	1	1	1	1	0	0	0	0	1	0	0	0	0	0	0	0	0	0	0	0	0	0	0	0	0	0	0	0	0	0	0	0	1	0	0	0	0	0	0	0	0	0
A2AG10	A2AG10	1	1	1		Nup62cl	tr|A2AG10|A2AG10_MOUSE Nucleoporin 62 C-terminal like OS=Mus musculus OX=10090 GN=Nup62cl PE=1 SV=1	1	1	1	1	0	1	0	0	0	0	0	0	0	0	0	0	0	0	0	0	0	0	0	0	0	0	0	0	0	1	0	0	0	0	0	0	0	0	0	0	0	0
A2ASS6	A2ASS6	9	9	9	Titin	Ttn	sp|A2ASS6|TITIN_MOUSE Titin OS=Mus musculus OX=10090 GN=Ttn PE=1 SV=1	1	9	9	9	0	4	2	3	0	0	0	1	1	0	0	0	0	5	0	0	0	0	1	2	0	1	1	0	0	4	2	3	0	0	0	1	1	0	0	0	0	5
P05064;A6ZI46;A6ZI47	P05064;A6ZI46;A6ZI47	2;2;1	2;2;1	2;2;1	Fructose-bisphosphate aldolase A;Fructose-bisphosphate aldolase	Aldoa;Aldoart1;Aldoart2	sp|P05064|ALDOA_MOUSE Fructose-bisphosphate aldolase A OS=Mus musculus OX=10090 GN=Aldoa PE=1 SV=2;tr|A6ZI46|A6ZI46_MOUSE Fructose-bisphosphate aldolase OS=Mus musculus OX=10090 GN=Aldoart1 PE=1 SV=1;tr|A6ZI47|A6ZI47_MOUSE Fructose-bisphosphate aldolase OS	3	2	2	2	0	2	0	0	0	0	0	0	0	0	0	0	0	0	0	0	0	0	0	0	0	0	0	0	0	2	0	0	0	0	0	0	0	0	0	0	0	0
B2RX14	B2RX14	1	1	1	Terminal uridylyltransferase 4	Tut4	sp|B2RX14|TUT4_MOUSE Terminal uridylyltransferase 4 OS=Mus musculus OX=10090 GN=Tut4 PE=1 SV=2	1	1	1	1	0	0	0	0	0	0	0	0	0	0	0	0	0	1	0	0	0	0	0	0	0	0	0	0	0	0	0	0	0	0	0	0	0	0	0	0	0	1
B9EKR1	B9EKR1	1	1	1	Receptor-type tyrosine-protein phosphatase zeta	Ptprz1	sp|B9EKR1|PTPRZ_MOUSE Receptor-type tyrosine-protein phosphatase zeta OS=Mus musculus OX=10090 GN=Ptprz1 PE=1 SV=1	1	1	1	1	1	1	0	0	0	0	0	0	0	0	0	0	0	0	0	0	0	0	0	0	0	0	0	0	1	1	0	0	0	0	0	0	0	0	0	0	0	0
E9Q4Y4	E9Q4Y4	2	2	2		Cep192	tr|E9Q4Y4|E9Q4Y4_MOUSE Centrosomal protein 192 OS=Mus musculus OX=10090 GN=Cep192 PE=1 SV=1	1	2	2	2	0	0	0	0	0	0	1	0	0	0	0	0	0	0	0	0	0	0	0	0	1	0	0	0	0	0	0	0	0	0	1	0	0	0	0	0	0	0
E9Q557	E9Q557	1	1	1	Desmoplakin	Dsp	sp|E9Q557|DESP_MOUSE Desmoplakin OS=Mus musculus OX=10090 GN=Dsp PE=1 SV=1	1	1	1	1	0	0	0	0	0	0	0	0	0	0	0	0	0	0	0	0	0	0	0	1	0	0	0	0	0	0	0	0	0	0	0	0	0	0	0	0	0	0
F6QRE9	F6QRE9	1	1	1	Glutamate rich 3	Erich3	sp|F6QRE9|ERIC3_MOUSE Glutamate rich 3 OS=Mus musculus OX=10090 GN=Erich3 PE=2 SV=3	1	1	1	1	0	0	0	1	0	0	1	1	1	0	0	0	1	1	0	0	0	0	0	1	0	0	0	0	0	0	0	1	0	0	1	1	1	0	0	0	1	1
F7C9P2	F7C9P2	1	1	1		Fbxw25	tr|F7C9P2|F7C9P2_MOUSE F-box and WD-40 domain protein 25 OS=Mus musculus OX=10090 GN=Fbxw25 PE=4 SV=4	1	1	1	1	0	0	0	0	0	0	0	0	0	0	0	0	0	1	0	0	0	0	0	1	0	0	0	0	0	0	0	0	0	0	0	0	0	0	0	0	0	1
O35129	O35129	4	4	4	Prohibitin-2	Phb2	sp|O35129|PHB2_MOUSE Prohibitin-2 OS=Mus musculus OX=10090 GN=Phb2 PE=1 SV=1	1	4	4	4	0	0	0	0	3	2	0	0	0	0	2	2	0	0	0	0	3	2	0	0	0	0	3	2	0	0	0	0	3	2	0	0	0	0	2	2	0	0
O35459	O35459	1	1	1	Delta(3,5)-Delta(2,4)-dienoyl-CoA isomerase, mitochondrial	Ech1	sp|O35459|ECH1_MOUSE Delta(3,5)-Delta(2,4)-dienoyl-CoA isomerase, mitochondrial OS=Mus musculus OX=10090 GN=Ech1 PE=1 SV=1	1	1	1	1	0	1	0	0	0	0	0	0	0	0	0	0	0	1	0	0	0	0	0	0	0	0	0	0	0	1	0	0	0	0	0	0	0	0	0	0	0	1
O55042	O55042	2	2	2	Alpha-synuclein	Snca	sp|O55042|SYUA_MOUSE Alpha-synuclein OS=Mus musculus OX=10090 GN=Snca PE=1 SV=2	1	2	2	2	2	1	1	1	1	0	0	1	1	0	0	0	0	0	0	0	0	0	0	0	0	0	0	0	2	1	1	1	1	0	0	1	1	0	0	0	0	0
O55143;Q8R429;Q64518	O55143	5;1;1	5;1;1	5;1;1	Sarcoplasmic/endoplasmic reticulum calcium ATPase 2	Atp2a2	sp|O55143|AT2A2_MOUSE Sarcoplasmic/endoplasmic reticulum calcium ATPase 2 OS=Mus musculus OX=10090 GN=Atp2a2 PE=1 SV=2	3	5	5	5	0	5	0	0	0	0	1	0	0	0	0	0	0	1	0	0	0	0	0	0	0	0	0	0	0	5	0	0	0	0	1	0	0	0	0	0	0	1
O70251	O70251	1	1	1	Elongation factor 1-beta	Eef1b	sp|O70251|EF1B_MOUSE Elongation factor 1-beta OS=Mus musculus OX=10090 GN=Eef1b PE=1 SV=5	1	1	1	1	1	0	0	0	0	0	0	0	0	0	0	0	0	0	0	0	0	0	0	0	0	0	0	0	1	0	0	0	0	0	0	0	0	0	0	0	0	0
O70325	O70325	2	2	2	Phospholipid hydroperoxide glutathione peroxidase GPX4	Gpx4	sp|O70325|GPX4_MOUSE Phospholipid hydroperoxide glutathione peroxidase GPX4 OS=Mus musculus OX=10090 GN=Gpx4 PE=1 SV=4	1	2	2	2	0	0	0	1	0	0	0	0	0	0	0	0	0	0	0	0	0	0	0	1	0	0	0	0	0	0	0	1	0	0	0	0	0	0	0	0	0	0
O70562;O70558;O70555;O70554;O70559	O70562;O70558;O70555;O70554;O70559	1;1;1;1;1	1;1;1;1;1	1;1;1;1;1	Small proline-rich protein 2K;Small proline-rich protein 2G;Small proline-rich protein 2D;Small proline-rich protein 2B;Small proline-rich protein 2H	Sprr2k;Sprr2g;Sprr2d;Sprr2b;Sprr2h	sp|O70562|SPR2K_MOUSE Small proline-rich protein 2K OS=Mus musculus OX=10090 GN=Sprr2k PE=2 SV=1;sp|O70558|SPR2G_MOUSE Small proline-rich protein 2G OS=Mus musculus OX=10090 GN=Sprr2g PE=2 SV=1;sp|O70555|SPR2D_MOUSE Small proline-rich protein 2D OS=Mus mus	5	1	1	1	0	0	1	0	1	0	0	0	1	0	0	0	0	0	0	0	0	0	0	0	0	0	0	0	0	0	1	0	1	0	0	0	1	0	0	0	0	0
O88441	O88441	1	1	1	Metaxin-2	Mtx2	sp|O88441|MTX2_MOUSE Metaxin-2 OS=Mus musculus OX=10090 GN=Mtx2 PE=1 SV=1	1	1	1	1	0	1	0	0	0	0	0	0	0	0	0	0	0	0	0	0	0	0	0	0	0	0	0	0	0	1	0	0	0	0	0	0	0	0	0	0	0	0
O88569	O88569	1	1	1	Heterogeneous nuclear ribonucleoproteins A2/B1	Hnrnpa2b1	sp|O88569|ROA2_MOUSE Heterogeneous nuclear ribonucleoproteins A2/B1 OS=Mus musculus OX=10090 GN=Hnrnpa2b1 PE=1 SV=2	1	1	1	1	1	0	0	0	0	0	0	0	0	0	0	0	0	0	0	0	0	0	0	0	0	0	0	0	1	0	0	0	0	0	0	0	0	0	0	0	0	0
P00015	P00015	1	1	1	Cytochrome c, testis-specific	Cyct	sp|P00015|CYC2_MOUSE Cytochrome c, testis-specific OS=Mus musculus OX=10090 GN=Cyct PE=1 SV=3	1	1	1	1	0	1	1	0	0	0	0	1	0	0	0	0	0	1	0	0	0	0	0	1	0	0	0	1	0	1	1	0	0	0	0	1	0	0	0	0	0	1
P00405	P00405	4	4	4	Cytochrome c oxidase subunit 2	Mtco2	sp|P00405|COX2_MOUSE Cytochrome c oxidase subunit 2 OS=Mus musculus OX=10090 GN=Mtco2 PE=1 SV=1	1	4	4	4	0	4	1	1	0	0	0	1	0	0	0	0	0	3	0	0	0	0	0	3	0	0	0	1	0	4	1	1	0	0	0	1	0	0	0	0	0	3
P02535;Q8VCW2	P02535	5;1	4;0	4;0	Keratin, type I cytoskeletal 10	Krt10	sp|P02535|K1C10_MOUSE Keratin, type I cytoskeletal 10 OS=Mus musculus OX=10090 GN=Krt10 PE=1 SV=3	2	5	4	4	1	4	3	3	2	2	3	3	2	2	3	2	2	3	1	2	2	2	2	4	2	2	1	2	0	3	2	2	1	1	2	2	1	1	2	1	1	2
P03899	P03899	1	1	1	NADH-ubiquinone oxidoreductase chain 3	mt-Nd3	sp|P03899|NU3M_MOUSE NADH-ubiquinone oxidoreductase chain 3 OS=Mus musculus OX=10090 GN=mt-Nd3 PE=1 SV=3	1	1	1	1	0	0	0	0	1	0	0	0	0	0	1	0	0	0	0	1	0	0	0	0	0	0	0	0	0	0	0	0	1	0	0	0	0	0	1	0	0	0
P03911	P03911	4	4	4	NADH-ubiquinone oxidoreductase chain 4	Mtnd4	sp|P03911|NU4M_MOUSE NADH-ubiquinone oxidoreductase chain 4 OS=Mus musculus OX=10090 GN=Mtnd4 PE=1 SV=1	1	4	4	4	0	1	0	1	1	0	0	0	1	1	1	0	1	1	1	1	2	1	0	1	0	0	1	0	0	1	0	1	1	0	0	0	1	1	1	0	1	1
P03930	P03930	1	1	1	ATP synthase protein 8	Mtatp8	sp|P03930|ATP8_MOUSE ATP synthase protein 8 OS=Mus musculus OX=10090 GN=Mtatp8 PE=1 SV=1	1	1	1	1	0	0	1	0	0	0	0	0	0	0	0	0	0	1	0	0	0	0	0	1	0	0	0	0	0	0	1	0	0	0	0	0	0	0	0	0	0	1
P03995	P03995	1	1	1	Glial fibrillary acidic protein	Gfap	sp|P03995|GFAP_MOUSE Glial fibrillary acidic protein OS=Mus musculus OX=10090 GN=Gfap PE=1 SV=4	1	1	1	1	1	1	0	0	0	1	0	0	0	0	0	0	0	0	0	0	0	0	0	0	0	0	0	0	1	1	0	0	0	1	0	0	0	0	0	0	0	0
P04104;Q6IFZ6;Q6IFZ9;Q9R0H5	P04104;Q6IFZ6;Q6IFZ9;Q9R0H5	2;1;1;1	1;0;0;0	1;0;0;0	Keratin, type II cytoskeletal 1;Keratin, type II cytoskeletal 1b;Keratin, type II cytoskeletal 74;Keratin, type II cytoskeletal 71	Krt1;Krt77;Krt74;Krt71	sp|P04104|K2C1_MOUSE Keratin, type II cytoskeletal 1 OS=Mus musculus OX=10090 GN=Krt1 PE=1 SV=4;sp|Q6IFZ6|K2C1B_MOUSE Keratin, type II cytoskeletal 1b OS=Mus musculus OX=10090 GN=Krt77 PE=1 SV=1;sp|Q6IFZ9|K2C74_MOUSE Keratin, type II cytoskeletal 74 OS=Mus	4	2	1	1	2	2	2	2	2	1	2	2	1	2	2	0	2	2	0	2	2	0	1	1	0	2	1	0	1	1	1	1	1	0	1	1	0	1	1	0	1	1
P07356	P07356	1	1	1	Annexin A2	Anxa2	sp|P07356|ANXA2_MOUSE Annexin A2 OS=Mus musculus OX=10090 GN=Anxa2 PE=1 SV=2	1	1	1	1	0	1	0	0	0	0	0	0	0	0	0	0	0	0	0	0	0	0	0	0	0	0	0	0	0	1	0	0	0	0	0	0	0	0	0	0	0	0
P07607	P07607	1	1	1	Thymidylate synthase	Tyms	sp|P07607|TYSY_MOUSE Thymidylate synthase OS=Mus musculus OX=10090 GN=Tyms PE=1 SV=1	1	1	1	1	0	0	0	0	0	0	0	0	0	0	0	0	0	0	0	0	0	0	0	1	0	0	0	0	0	0	0	0	0	0	0	0	0	0	0	0	0	0
P07724	P07724	1	1	1	Albumin	Alb	sp|P07724|ALBU_MOUSE Albumin OS=Mus musculus OX=10090 GN=Alb PE=1 SV=3	1	1	1	1	0	1	0	0	0	0	0	0	0	0	0	0	0	1	0	0	0	0	0	1	0	0	0	0	0	1	0	0	0	0	0	0	0	0	0	0	0	1
P07744	P07744	1	1	1	Keratin, type II cytoskeletal 4	Krt4	sp|P07744|K2C4_MOUSE Keratin, type II cytoskeletal 4 OS=Mus musculus OX=10090 GN=Krt4 PE=1 SV=2	1	1	1	1	0	0	0	0	0	0	0	0	0	0	0	0	0	0	0	0	0	0	0	1	0	0	0	0	0	0	0	0	0	0	0	0	0	0	0	0	0	0
P08249	P08249	1	1	1	Malate dehydrogenase, mitochondrial	Mdh2	sp|P08249|MDHM_MOUSE Malate dehydrogenase, mitochondrial OS=Mus musculus OX=10090 GN=Mdh2 PE=1 SV=3	1	1	1	1	0	1	0	0	0	0	0	0	0	0	0	0	0	0	0	0	0	0	0	0	0	0	0	0	0	1	0	0	0	0	0	0	0	0	0	0	0	0
P08730;P19001	P08730;P19001	3;2	2;1	2;1	Keratin, type I cytoskeletal 13;Keratin, type I cytoskeletal 19	Krt13;Krt19	sp|P08730|K1C13_MOUSE Keratin, type I cytoskeletal 13 OS=Mus musculus OX=10090 GN=Krt13 PE=1 SV=2;sp|P19001|K1C19_MOUSE Keratin, type I cytoskeletal 19 OS=Mus musculus OX=10090 GN=Krt19 PE=1 SV=1	2	3	2	2	0	0	0	0	0	0	0	0	0	0	0	0	0	0	0	0	0	0	0	3	0	0	0	0	0	0	0	0	0	0	0	0	0	0	0	0	0	0
P09055	P09055	2	2	2	Integrin beta-1	Itgb1	sp|P09055|ITB1_MOUSE Integrin beta-1 OS=Mus musculus OX=10090 GN=Itgb1 PE=1 SV=1	1	2	2	2	1	1	0	0	0	0	0	1	0	0	0	0	1	1	0	0	0	0	1	0	0	0	0	0	1	1	0	0	0	0	0	1	0	0	0	0	1	1
P09405	P09405	1	1	1	Nucleolin	Ncl	sp|P09405|NUCL_MOUSE Nucleolin OS=Mus musculus OX=10090 GN=Ncl PE=1 SV=2	1	1	1	1	1	0	0	0	0	0	0	0	0	0	0	0	0	0	0	0	0	0	0	0	0	0	0	0	1	0	0	0	0	0	0	0	0	0	0	0	0	0
P09470	P09470	1	1	1	Angiotensin-converting enzyme;Angiotensin-converting enzyme, soluble form	Ace	sp|P09470|ACE_MOUSE Angiotensin-converting enzyme OS=Mus musculus OX=10090 GN=Ace PE=1 SV=3	1	1	1	1	0	0	0	0	0	0	0	0	0	0	0	0	1	0	0	0	0	0	0	0	0	0	0	0	0	0	0	0	0	0	0	0	0	0	0	0	1	0
Q9D6P8;P0DP28;P0DP27;P0DP26	Q9D6P8;P0DP28;P0DP27;P0DP26	2;2;2;2	2;2;2;2	2;2;2;2	Calmodulin-like protein 3;Calmodulin-3;Calmodulin-2;Calmodulin-1	Calml3;Calm3;Calm2;Calm1	sp|Q9D6P8|CALL3_MOUSE Calmodulin-like protein 3 OS=Mus musculus OX=10090 GN=Calml3 PE=2 SV=1;sp|P0DP28|CALM3_MOUSE Calmodulin-3 OS=Mus musculus OX=10090 GN=Calm3 PE=1 SV=1;sp|P0DP27|CALM2_MOUSE Calmodulin-2 OS=Mus musculus OX=10090 GN=Calm2 PE=1 SV=1;sp|P0	4	2	2	2	2	0	1	0	0	0	0	0	0	0	0	0	0	0	0	0	0	0	0	0	0	0	0	0	2	0	1	0	0	0	0	0	0	0	0	0	0	0
P10107	P10107	1	1	1	Annexin A1;Annexin Ac2-26	Anxa1	sp|P10107|ANXA1_MOUSE Annexin A1 OS=Mus musculus OX=10090 GN=Anxa1 PE=1 SV=2	1	1	1	1	0	0	0	0	0	0	0	0	0	0	0	0	0	0	0	0	0	0	0	1	0	0	0	0	0	0	0	0	0	0	0	0	0	0	0	0	0	0
P10639	P10639	1	1	1	Thioredoxin	Txn	sp|P10639|THIO_MOUSE Thioredoxin OS=Mus musculus OX=10090 GN=Txn PE=1 SV=3	1	1	1	1	0	1	0	0	0	0	0	0	0	0	0	0	0	0	0	0	0	0	0	1	0	0	0	0	0	1	0	0	0	0	0	0	0	0	0	0	0	0
P11087	P11087	1	1	1	Collagen alpha-1(I) chain	Col1a1	sp|P11087|CO1A1_MOUSE Collagen alpha-1(I) chain OS=Mus musculus OX=10090 GN=Col1a1 PE=1 SV=4	1	1	1	1	0	1	0	0	0	0	0	0	0	0	0	0	0	0	0	0	0	0	0	0	0	0	0	1	0	1	0	0	0	0	0	0	0	0	0	0	0	0
P11276	P11276	1	1	1	Fibronectin;Anastellin	Fn1	sp|P11276|FINC_MOUSE Fibronectin OS=Mus musculus OX=10090 GN=Fn1 PE=1 SV=4	1	1	1	1	0	0	0	0	0	0	0	1	1	0	0	1	1	0	0	0	0	0	0	0	0	0	0	0	0	0	0	0	0	0	0	1	1	0	0	1	1	0
P12787	P12787	2	2	2	Cytochrome c oxidase subunit 5A, mitochondrial	Cox5a	sp|P12787|COX5A_MOUSE Cytochrome c oxidase subunit 5A, mitochondrial OS=Mus musculus OX=10090 GN=Cox5a PE=1 SV=2	1	2	2	2	0	1	1	1	2	0	0	2	0	0	0	0	0	2	0	1	0	0	1	2	0	1	0	1	0	1	1	1	2	0	0	2	0	0	0	0	0	2
P13541;Q5SX39;Q5SX40;G3UW82;P13542;B1AR69	P13541;Q5SX39;Q5SX40;G3UW82;P13542;B1AR69	2;1;1;1;1;1	2;1;1;1;1;1	2;1;1;1;1;1	Myosin-3;Myosin-4;Myosin-1;Myosin-2;Myosin-8	Myh3;Myh4;Myh1;Myh2;Myh8;Myh13	sp|P13541|MYH3_MOUSE Myosin-3 OS=Mus musculus OX=10090 GN=Myh3 PE=2 SV=2;sp|Q5SX39|MYH4_MOUSE Myosin-4 OS=Mus musculus OX=10090 GN=Myh4 PE=1 SV=1;sp|Q5SX40|MYH1_MOUSE Myosin-1 OS=Mus musculus OX=10090 GN=Myh1 PE=1 SV=1;sp|G3UW82|MYH2_MOUSE Myosin-2 OS=Mus	6	2	2	2	0	0	0	0	0	0	0	0	0	0	0	0	0	0	1	0	0	0	0	0	0	1	0	0	0	0	0	0	0	0	0	0	0	0	0	0	0	0
P17665	P17665	2	2	2	Cytochrome c oxidase subunit 7C, mitochondrial	Cox7c	sp|P17665|COX7C_MOUSE Cytochrome c oxidase subunit 7C, mitochondrial OS=Mus musculus OX=10090 GN=Cox7c PE=1 SV=1	1	2	2	2	0	2	1	1	0	0	1	1	0	0	0	0	1	1	0	0	0	0	1	1	0	0	0	0	0	2	1	1	0	0	1	1	0	0	0	0	1	1
P17751	P17751	1	1	1	Triosephosphate isomerase	Tpi1	sp|P17751|TPIS_MOUSE Triosephosphate isomerase OS=Mus musculus OX=10090 GN=Tpi1 PE=1 SV=5	1	1	1	1	0	1	0	0	0	0	0	0	0	0	0	0	0	1	0	0	0	0	0	1	0	0	0	0	0	1	0	0	0	0	0	0	0	0	0	0	0	1
P18760	P18760	2	2	2	Cofilin-1	Cfl1	sp|P18760|COF1_MOUSE Cofilin-1 OS=Mus musculus OX=10090 GN=Cfl1 PE=1 SV=3	1	2	2	2	2	0	1	1	1	0	0	0	1	0	0	0	0	0	0	0	0	0	0	1	0	0	0	0	2	0	1	1	1	0	0	0	1	0	0	0	0	0
P19221	P19221	1	1	1	Prothrombin;Activation peptide fragment 1;Activation peptide fragment 2;Thrombin light chain;Thrombin heavy chain	F2	sp|P19221|THRB_MOUSE Prothrombin OS=Mus musculus OX=10090 GN=F2 PE=1 SV=1	1	1	1	1	0	0	0	0	0	0	0	1	0	0	0	0	0	0	0	0	0	0	0	0	0	0	0	0	0	0	0	0	0	0	0	1	0	0	0	0	0	0
P19536	P19536	3	3	3	Cytochrome c oxidase subunit 5B, mitochondrial	Cox5b	sp|P19536|COX5B_MOUSE Cytochrome c oxidase subunit 5B, mitochondrial OS=Mus musculus OX=10090 GN=Cox5b PE=1 SV=1	1	3	3	3	0	2	0	1	1	0	1	0	0	0	1	0	1	3	0	0	0	0	0	2	1	0	0	1	0	2	0	1	1	0	1	0	0	0	1	0	1	3
P19639	P19639	1	1	1	Glutathione S-transferase Mu 3	Gstm3	sp|P19639|GSTM3_MOUSE Glutathione S-transferase Mu 3 OS=Mus musculus OX=10090 GN=Gstm3 PE=1 SV=2	1	1	1	1	0	0	1	0	1	1	0	0	1	0	1	1	0	0	1	1	1	0	0	0	1	1	0	1	0	0	1	0	1	1	0	0	1	0	1	1	0	0
P19783	P19783	5	5	5	Cytochrome c oxidase subunit 4 isoform 1, mitochondrial	Cox4i1	sp|P19783|COX41_MOUSE Cytochrome c oxidase subunit 4 isoform 1, mitochondrial OS=Mus musculus OX=10090 GN=Cox4i1 PE=1 SV=2	1	5	5	5	1	4	1	2	1	1	1	2	1	2	2	1	1	2	1	1	1	1	1	4	1	2	1	3	1	4	1	2	1	1	1	2	1	2	2	1	1	2
P20152	P20152	1	1	1	Vimentin	Vim	sp|P20152|VIME_MOUSE Vimentin OS=Mus musculus OX=10090 GN=Vim PE=1 SV=3	1	1	1	1	0	0	0	0	1	1	0	0	0	0	0	0	0	0	0	0	0	0	0	0	0	0	0	0	0	0	0	0	1	1	0	0	0	0	0	0	0	0
P20357	P20357	1	1	1	Microtubule-associated protein 2	Map2	sp|P20357|MTAP2_MOUSE Microtubule-associated protein 2 OS=Mus musculus OX=10090 GN=Map2 PE=1 SV=2	1	1	1	1	1	0	1	1	0	0	0	0	0	0	0	0	0	0	0	0	0	0	0	0	0	0	0	0	1	0	1	1	0	0	0	0	0	0	0	0	0	0
P26350	P26350	1	1	1	Prothymosin alpha;Prothymosin alpha, N-terminally processed;Thymosin alpha	Ptma	sp|P26350|PTMA_MOUSE Prothymosin alpha OS=Mus musculus OX=10090 GN=Ptma PE=1 SV=2	1	1	1	1	0	1	1	1	1	1	0	0	1	0	1	0	0	0	0	0	0	0	0	0	0	0	0	0	0	1	1	1	1	1	0	0	1	0	1	0	0	0
P62874;P62880;P29387;Q61011	P62874;P62880;P29387;Q61011	1;1;1;1	1;1;1;1	1;1;1;1	Guanine nucleotide-binding protein G(I)/G(S)/G(T) subunit beta-1;Guanine nucleotide-binding protein G(I)/G(S)/G(T) subunit beta-2;Guanine nucleotide-binding protein subunit beta-4;Guanine nucleotide-binding protein G(I)/G(S)/G(T) subunit beta-3	Gnb1;Gnb2;Gnb4;Gnb3	sp|P62874|GBB1_MOUSE Guanine nucleotide-binding protein G(I)/G(S)/G(T) subunit beta-1 OS=Mus musculus OX=10090 GN=Gnb1 PE=1 SV=3;sp|P62880|GBB2_MOUSE Guanine nucleotide-binding protein G(I)/G(S)/G(T) subunit beta-2 OS=Mus musculus OX=10090 GN=Gnb2 PE=1 SV=	4	1	1	1	0	1	0	0	0	0	0	0	0	0	0	0	0	0	0	0	0	0	0	0	0	0	0	0	0	1	0	0	0	0	0	0	0	0	0	0	0	0
P35689	P35689	1	1	1	DNA excision repair protein ERCC-5	Ercc5	sp|P35689|ERCC5_MOUSE DNA excision repair protein ERCC-5 OS=Mus musculus OX=10090 GN=Ercc5 PE=1 SV=4	1	1	1	1	0	0	0	0	0	0	0	0	0	0	1	0	0	0	0	0	0	0	0	0	0	0	0	0	0	0	0	0	0	0	0	0	0	0	1	0	0	0
P41158	P41158	1	1	1	ETS domain-containing protein Elk-4	Elk4	sp|P41158|ELK4_MOUSE ETS domain-containing protein Elk-4 OS=Mus musculus OX=10090 GN=Elk4 PE=2 SV=2	1	1	1	1	0	0	0	0	0	0	0	0	0	0	0	0	0	1	0	0	0	0	0	0	0	0	0	0	0	0	0	0	0	0	0	0	0	0	0	0	0	1
P43274	P43274	1	1	1	Histone H1.4	H1-4	sp|P43274|H14_MOUSE Histone H1.4 OS=Mus musculus OX=10090 GN=H1-4 PE=1 SV=2	1	1	1	1	0	0	1	0	0	0	0	0	0	0	0	0	0	0	0	0	0	0	0	0	0	0	0	0	0	0	1	0	0	0	0	0	0	0	0	0	0	0
P47738	P47738	1	1	1	Aldehyde dehydrogenase, mitochondrial	Aldh2	sp|P47738|ALDH2_MOUSE Aldehyde dehydrogenase, mitochondrial OS=Mus musculus OX=10090 GN=Aldh2 PE=1 SV=1	1	1	1	1	0	1	0	0	0	0	0	0	0	0	0	0	0	0	0	0	0	0	0	0	0	0	0	0	0	1	0	0	0	0	0	0	0	0	0	0	0	0
P47759	P47759	1	1	1	Neuronal vesicle trafficking-associated protein 2	Nsg2	sp|P47759|NSG2_MOUSE Neuronal vesicle trafficking-associated protein 2 OS=Mus musculus OX=10090 GN=Nsg2 PE=1 SV=1	1	1	1	1	0	1	0	0	0	0	0	0	0	1	0	0	0	1	1	0	1	0	0	0	1	1	0	0	0	1	0	0	0	0	0	0	0	1	0	0	0	1
P48771	P48771	1	1	1	Cytochrome c oxidase subunit 7A2, mitochondrial	Cox7a2	sp|P48771|CX7A2_MOUSE Cytochrome c oxidase subunit 7A2, mitochondrial OS=Mus musculus OX=10090 GN=Cox7a2 PE=1 SV=2	1	1	1	1	0	1	0	0	0	0	0	0	0	0	0	0	1	1	0	1	0	0	1	1	1	1	0	1	0	1	0	0	0	0	0	0	0	0	0	0	1	1
P48962;P51881;Q3V132	P48962;P51881;Q3V132	2;1;1	2;1;1	2;1;1	ADP/ATP translocase 1;ADP/ATP translocase 2;ADP/ATP translocase 2, N-terminally processed;ADP/ATP translocase 4	Slc25a4;Slc25a5;Slc25a31	sp|P48962|ADT1_MOUSE ADP/ATP translocase 1 OS=Mus musculus OX=10090 GN=Slc25a4 PE=1 SV=4;sp|P51881|ADT2_MOUSE ADP/ATP translocase 2 OS=Mus musculus OX=10090 GN=Slc25a5 PE=1 SV=3;sp|Q3V132|ADT4_MOUSE ADP/ATP translocase 4 OS=Mus musculus OX=10090 GN=Slc25a3	3	2	2	2	0	0	0	0	0	0	0	0	0	0	0	0	0	1	0	0	0	0	0	2	0	0	0	0	0	0	0	0	0	0	0	0	0	0	0	0	0	1
P50446;Q9Z331;Q6IFZ8;A0A2R8VHP3;E9Q1Z0	P50446;Q9Z331	5;3;2;2;1	4;3;2;2;0	3;2;1;1;0	Keratin, type II cytoskeletal 6A;Keratin, type II cytoskeletal 6B	Krt6a;Krt6b	sp|P50446|K2C6A_MOUSE Keratin, type II cytoskeletal 6A OS=Mus musculus OX=10090 GN=Krt6a PE=1 SV=3;sp|Q9Z331|K2C6B_MOUSE Keratin, type II cytoskeletal 6B OS=Mus musculus OX=10090 GN=Krt6b PE=1 SV=3	5	5	4	3	0	2	1	1	1	0	0	0	0	0	0	0	1	1	0	0	1	1	0	4	0	0	0	0	0	1	0	0	0	0	0	0	0	0	0	0	0	0
P50544	P50544	2	2	2	Very long-chain specific acyl-CoA dehydrogenase, mitochondrial	Acadvl	sp|P50544|ACADV_MOUSE Very long-chain specific acyl-CoA dehydrogenase, mitochondrial OS=Mus musculus OX=10090 GN=Acadvl PE=1 SV=3	1	2	2	2	0	2	0	0	0	0	0	0	0	0	0	0	0	0	0	0	0	0	0	0	0	0	0	0	0	2	0	0	0	0	0	0	0	0	0	0	0	0
P52480	P52480	2	2	2	Pyruvate kinase PKM	Pkm	sp|P52480|KPYM_MOUSE Pyruvate kinase PKM OS=Mus musculus OX=10090 GN=Pkm PE=1 SV=4	1	2	2	2	0	2	0	0	0	0	0	0	0	0	0	0	0	0	0	0	0	0	0	0	0	0	0	0	0	2	0	0	0	0	0	0	0	0	0	0	0	0
P54728	P54728	1	1	1	UV excision repair protein RAD23 homolog B	Rad23b	sp|P54728|RD23B_MOUSE UV excision repair protein RAD23 homolog B OS=Mus musculus OX=10090 GN=Rad23b PE=1 SV=2	1	1	1	1	0	0	0	1	0	0	0	0	0	0	0	0	0	0	0	0	0	0	0	0	0	0	0	0	0	0	0	1	0	0	0	0	0	0	0	0	0	0
P56135	P56135	4	4	4	ATP synthase subunit f, mitochondrial	Atp5mf	sp|P56135|ATPK_MOUSE ATP synthase subunit f, mitochondrial OS=Mus musculus OX=10090 GN=Atp5mf PE=1 SV=3	1	4	4	4	0	2	1	1	1	0	0	1	1	0	0	0	0	2	0	1	0	0	0	3	1	1	0	1	0	2	1	1	1	0	0	1	1	0	0	0	0	2
P56379	P56379	1	1	1	ATP synthase subunit ATP5MPL, mitochondrial	Atp5mpl	sp|P56379|ATP68_MOUSE ATP synthase subunit ATP5MJ, mitochondrial OS=Mus musculus OX=10090 GN=Atp5mj PE=1 SV=1	1	1	1	1	0	1	0	1	0	0	0	1	0	0	0	0	0	1	0	0	0	0	0	1	1	1	0	0	0	1	0	1	0	0	0	1	0	0	0	0	0	1
P56391	P56391	3	3	3	Cytochrome c oxidase subunit 6B1	Cox6b1	sp|P56391|CX6B1_MOUSE Cytochrome c oxidase subunit 6B1 OS=Mus musculus OX=10090 GN=Cox6b1 PE=1 SV=2	1	3	3	3	1	1	3	2	2	2	0	2	2	1	1	2	1	0	2	2	2	1	1	2	2	2	2	2	1	1	3	2	2	2	0	2	2	1	1	2	1	0
P56392	P56392	1	1	1	Cytochrome c oxidase subunit 7A1, mitochondrial	Cox7a1	sp|P56392|CX7A1_MOUSE Cytochrome c oxidase subunit 7A1, mitochondrial OS=Mus musculus OX=10090 GN=Cox7a1 PE=1 SV=1	1	1	1	1	1	1	1	1	1	1	1	1	1	1	1	1	0	0	0	0	0	0	0	0	0	0	0	0	1	1	1	1	1	1	1	1	1	1	1	1	0	0
P56480	P56480	3	3	3	ATP synthase subunit beta, mitochondrial	Atp5f1b	sp|P56480|ATPB_MOUSE ATP synthase subunit beta, mitochondrial OS=Mus musculus OX=10090 GN=Atp5f1b PE=1 SV=2	1	3	3	3	0	1	2	2	0	0	0	0	1	0	0	0	0	0	0	2	0	0	0	0	3	1	0	0	0	1	2	2	0	0	0	0	1	0	0	0	0	0
P61793	P61793	1	1	1	Lysophosphatidic acid receptor 1	Lpar1	sp|P61793|LPAR1_MOUSE Lysophosphatidic acid receptor 1 OS=Mus musculus OX=10090 GN=Lpar1 PE=1 SV=1	1	1	1	1	0	0	0	1	0	0	0	0	0	0	0	0	0	0	0	0	0	0	0	0	0	0	0	0	0	0	0	1	0	0	0	0	0	0	0	0	0	0
P62073	P62073	1	1	1	Mitochondrial import inner membrane translocase subunit Tim10	Timm10	sp|P62073|TIM10_MOUSE Mitochondrial import inner membrane translocase subunit Tim10 OS=Mus musculus OX=10090 GN=Timm10 PE=1 SV=1	1	1	1	1	0	0	0	1	0	0	0	0	0	0	0	0	0	0	0	0	0	0	0	0	0	0	0	0	0	0	0	1	0	0	0	0	0	0	0	0	0	0
P62897	P62897	3	3	3	Cytochrome c, somatic	Cycs	sp|P62897|CYC_MOUSE Cytochrome c, somatic OS=Mus musculus OX=10090 GN=Cycs PE=1 SV=2	1	3	3	3	0	1	0	0	0	0	0	0	0	0	0	0	0	0	0	0	0	0	1	1	0	0	0	0	0	1	0	0	0	0	0	0	0	0	0	0	0	0
P67778	P67778	2	2	2	Prohibitin 1	Phb1	sp|P67778|PHB1_MOUSE Prohibitin 1 OS=Mus musculus OX=10090 GN=Phb1 PE=1 SV=1	1	2	2	2	0	0	0	0	2	1	0	0	0	0	1	1	0	0	0	0	1	2	0	0	0	0	1	2	0	0	0	0	2	1	0	0	0	0	1	1	0	0
P82348	P82348	1	1	1	Gamma-sarcoglycan	Sgcg	sp|P82348|SGCG_MOUSE Gamma-sarcoglycan OS=Mus musculus OX=10090 GN=Sgcg PE=1 SV=2	1	1	1	1	0	0	0	0	0	0	0	1	0	0	0	0	0	0	0	0	0	0	1	0	0	0	0	0	0	0	0	0	0	0	0	1	0	0	0	0	0	0
P83917	P83917	1	1	1	Chromobox protein homolog 1	Cbx1	sp|P83917|CBX1_MOUSE Chromobox protein homolog 1 OS=Mus musculus OX=10090 GN=Cbx1 PE=1 SV=1	1	1	1	1	1	0	0	0	0	0	0	0	0	0	0	0	0	0	0	0	0	0	0	0	0	0	0	0	1	0	0	0	0	0	0	0	0	0	0	0	0	0
P99028	P99028	3	3	3	Cytochrome b-c1 complex subunit 6, mitochondrial	Uqcrh	sp|P99028|QCR6_MOUSE Cytochrome b-c1 complex subunit 6, mitochondrial OS=Mus musculus OX=10090 GN=Uqcrh PE=1 SV=2	1	3	3	3	0	1	0	0	0	0	0	0	0	0	0	0	0	1	0	0	0	0	0	3	0	0	0	0	0	1	0	0	0	0	0	0	0	0	0	0	0	1
Q02013	Q02013	1	1	1	Aquaporin-1	Aqp1	sp|Q02013|AQP1_MOUSE Aquaporin-1 OS=Mus musculus OX=10090 GN=Aqp1 PE=1 SV=3	1	1	1	1	0	1	0	0	0	0	0	0	0	0	0	0	0	0	0	0	0	0	0	0	0	0	0	0	0	1	0	0	0	0	0	0	0	0	0	0	0	0
Q02257	Q02257	2	2	2	Junction plakoglobin	Jup	sp|Q02257|PLAK_MOUSE Junction plakoglobin OS=Mus musculus OX=10090 GN=Jup PE=1 SV=3	1	2	2	2	0	1	1	1	1	0	0	1	0	0	0	0	0	0	0	0	0	0	0	2	0	0	0	0	0	1	1	1	1	0	0	1	0	0	0	0	0	0
Q03145	Q03145	1	1	1	Ephrin type-A receptor 2	Epha2	sp|Q03145|EPHA2_MOUSE Ephrin type-A receptor 2 OS=Mus musculus OX=10090 GN=Epha2 PE=1 SV=3	1	1	1	1	0	1	0	0	0	0	0	0	0	0	0	0	0	0	0	0	0	0	0	0	0	0	0	0	0	1	0	0	0	0	0	0	0	0	0	0	0	0
Q03265	Q03265	8	8	8	ATP synthase subunit alpha, mitochondrial	Atp5f1a	sp|Q03265|ATPA_MOUSE ATP synthase subunit alpha, mitochondrial OS=Mus musculus OX=10090 GN=Atp5f1a PE=1 SV=1	1	8	8	8	0	1	1	2	2	2	0	2	3	3	3	3	0	2	4	4	3	2	0	1	8	6	4	2	0	1	1	2	2	2	0	2	3	3	3	3	0	2
Q06185	Q06185	3	3	3	ATP synthase subunit e, mitochondrial	Atp5me	sp|Q06185|ATP5I_MOUSE ATP synthase subunit e, mitochondrial OS=Mus musculus OX=10090 GN=Atp5me PE=1 SV=2	1	3	3	3	0	1	0	0	0	0	2	0	0	0	0	0	0	1	0	1	0	0	0	3	1	0	0	0	0	1	0	0	0	0	2	0	0	0	0	0	0	1
Q08857	Q08857	1	1	1	Platelet glycoprotein 4	Cd36	sp|Q08857|CD36_MOUSE Platelet glycoprotein 4 OS=Mus musculus OX=10090 GN=Cd36 PE=1 SV=2	1	1	1	1	0	0	0	0	0	0	1	0	0	0	0	0	0	0	0	0	0	0	0	0	0	0	0	0	0	0	0	0	0	0	1	0	0	0	0	0	0	0
Q3THE2	Q3THE2	1	1	1	Myosin regulatory light chain 12B	Myl12b	sp|Q3THE2|ML12B_MOUSE Myosin regulatory light chain 12B OS=Mus musculus OX=10090 GN=Myl12b PE=1 SV=2	1	1	1	1	1	1	1	1	0	0	0	0	0	0	0	0	0	0	0	0	0	0	0	0	0	0	0	0	1	1	1	1	0	0	0	0	0	0	0	0	0	0
Q3TTY5	Q3TTY5	4	4	4	Keratin, type II cytoskeletal 2 epidermal	Krt2	sp|Q3TTY5|K22E_MOUSE Keratin, type II cytoskeletal 2 epidermal OS=Mus musculus OX=10090 GN=Krt2 PE=1 SV=1	1	4	4	4	1	2	2	2	2	2	2	2	2	2	2	1	2	2	0	2	2	1	0	3	1	2	0	1	1	2	2	2	2	2	2	2	2	2	2	1	2	2
Q3UDN3	Q3UDN3	1	1	1		Msantd7	tr|Q3UDN3|Q3UDN3_MOUSE Myb/SANT DNA binding domain containing 7 OS=Mus musculus OX=10090 GN=Msantd7 PE=1 SV=1	1	1	1	1	0	0	0	0	0	0	0	0	0	0	0	0	0	0	0	1	0	0	0	0	0	0	0	0	0	0	0	0	0	0	0	0	0	0	0	0	0	0
Q3UIU2	Q3UIU2	3	3	3	NADH dehydrogenase [ubiquinone] 1 beta subcomplex subunit 6	Ndufb6	sp|Q3UIU2|NDUB6_MOUSE NADH dehydrogenase [ubiquinone] 1 beta subcomplex subunit 6 OS=Mus musculus OX=10090 GN=Ndufb6 PE=1 SV=3	1	3	3	3	0	0	1	2	2	1	0	1	1	3	2	1	0	2	1	2	3	2	0	1	0	3	2	3	0	0	1	2	2	1	0	1	1	3	2	1	0	2
Q3UV17	Q3UV17	1	1	1	Keratin, type II cytoskeletal 2 oral	Krt76	sp|Q3UV17|K22O_MOUSE Keratin, type II cytoskeletal 2 oral OS=Mus musculus OX=10090 GN=Krt76 PE=1 SV=1	1	1	1	1	1	1	1	1	1	1	1	1	1	1	1	0	0	1	1	1	1	1	0	1	1	1	1	1	1	1	1	1	1	1	1	1	1	1	1	0	0	1
Q5SVL6	Q5SVL6	1	1	1	Rap1 GTPase-activating protein 2	Rap1gap2	sp|Q5SVL6|RPGP2_MOUSE Rap1 GTPase-activating protein 2 OS=Mus musculus OX=10090 GN=Rap1gap2 PE=1 SV=1	1	1	1	1	0	0	0	0	0	0	0	0	0	0	0	0	0	0	0	0	0	1	0	0	0	0	0	0	0	0	0	0	0	0	0	0	0	0	0	0	0	0
Q60682	Q60682	1	1	1	Killer cell lectin-like receptor 8	Klra8	sp|Q60682|KLRA8_MOUSE Killer cell lectin-like receptor 8 OS=Mus musculus OX=10090 GN=Klra8 PE=1 SV=1	1	1	1	1	0	1	0	0	0	0	0	0	0	0	0	0	0	0	0	0	0	0	0	1	0	0	0	0	0	1	0	0	0	0	0	0	0	0	0	0	0	0
Q60930	Q60930	6	6	6	Voltage-dependent anion-selective channel protein 2	Vdac2	sp|Q60930|VDAC2_MOUSE Voltage-dependent anion-selective channel protein 2 OS=Mus musculus OX=10090 GN=Vdac2 PE=1 SV=2	1	6	6	6	1	4	3	4	2	2	0	3	2	2	3	1	1	1	1	3	1	2	0	5	3	2	1	2	1	4	3	4	2	2	0	3	2	2	3	1	1	1
Q60931	Q60931	5	5	5	Voltage-dependent anion-selective channel protein 3	Vdac3	sp|Q60931|VDAC3_MOUSE Voltage-dependent anion-selective channel protein 3 OS=Mus musculus OX=10090 GN=Vdac3 PE=1 SV=1	1	5	5	5	1	3	1	2	1	1	0	3	1	2	2	1	1	1	1	2	2	2	2	4	1	2	2	1	1	3	1	2	1	1	0	3	1	2	2	1	1	1
Q60932	Q60932	5	5	5	Voltage-dependent anion-selective channel protein 1	Vdac1	sp|Q60932|VDAC1_MOUSE Non-selective voltage-gated ion channel VDAC1 OS=Mus musculus OX=10090 GN=Vdac1 PE=1 SV=3	1	5	5	5	0	4	3	3	2	0	0	2	2	2	2	1	1	2	1	3	2	2	0	5	4	3	1	1	0	4	3	3	2	0	0	2	2	2	2	1	1	2
Q7TSF1;Q61495;Q7TSF0	Q7TSF1;Q61495;Q7TSF0	1;1;1	1;1;1	1;1;1	Desmoglein-1-beta;Desmoglein-1-alpha;Desmoglein-1-gamma	Dsg1b;Dsg1a;Dsg1c	sp|Q7TSF1|DSG1B_MOUSE Desmoglein-1-beta OS=Mus musculus OX=10090 GN=Dsg1b PE=1 SV=1;sp|Q61495|DSG1A_MOUSE Desmoglein-1-alpha OS=Mus musculus OX=10090 GN=Dsg1a PE=2 SV=2;sp|Q7TSF0|DSG1C_MOUSE Desmoglein-1-gamma OS=Mus musculus OX=10090 GN=Dsg1c PE=1 SV=1	3	1	1	1	0	1	1	1	1	0	0	1	0	0	0	0	0	1	0	0	0	0	0	0	0	1	0	0	0	1	1	1	1	0	0	1	0	0	0	0	0	1
Q61644	Q61644	1	1	1	Protein kinase C and casein kinase substrate in neurons protein 1	Pacsin1	sp|Q61644|PACN1_MOUSE Protein kinase C and casein kinase substrate in neurons protein 1 OS=Mus musculus OX=10090 GN=Pacsin1 PE=1 SV=1	1	1	1	1	1	1	1	1	0	0	0	0	0	0	0	0	0	0	0	0	0	0	0	0	0	0	0	0	1	1	1	1	0	0	0	0	0	0	0	0	0	0
Q61703	Q61703	1	1	1	Inter-alpha-trypsin inhibitor heavy chain H2	Itih2	sp|Q61703|ITIH2_MOUSE Inter-alpha-trypsin inhibitor heavy chain H2 OS=Mus musculus OX=10090 GN=Itih2 PE=1 SV=1	1	1	1	1	1	0	0	0	0	0	0	0	0	0	0	0	0	0	0	0	0	0	0	0	0	0	0	0	1	0	0	0	0	0	0	0	0	0	0	0	0	0
Q61838	Q61838	1	1	1	Pregnancy zone protein;Alpha-2-macroglobulin 165 kDa subunit;Alpha-2-macroglobulin 35 kDa subunit	Pzp	sp|Q61838|PZP_MOUSE Pregnancy zone protein OS=Mus musculus OX=10090 GN=Pzp PE=1 SV=3	1	1	1	1	0	0	0	0	0	0	0	0	1	0	0	0	0	0	1	0	0	0	0	0	0	0	0	0	0	0	0	0	0	0	0	0	1	0	0	0	0	0
Q62393	Q62393	1	1	1	Tumor protein D52	Tpd52	sp|Q62393|TPD52_MOUSE Tumor protein D52 OS=Mus musculus OX=10090 GN=Tpd52 PE=1 SV=2	1	1	1	1	1	0	0	0	0	0	0	0	0	0	0	0	0	0	0	0	0	0	0	0	0	0	0	0	1	0	0	0	0	0	0	0	0	0	0	0	0	0
Q63810	Q63810	2	2	2	Calcineurin subunit B type 1	Ppp3r1	sp|Q63810|CANB1_MOUSE Calcineurin subunit B type 1 OS=Mus musculus OX=10090 GN=Ppp3r1 PE=1 SV=3	1	2	2	2	2	1	1	0	0	0	0	0	0	0	0	0	0	0	0	0	0	0	0	0	0	0	0	0	2	1	1	0	0	0	0	0	0	0	0	0	0	0
Q68FL4	Q68FL4	2	2	2	Putative adenosylhomocysteinase 3	Ahcyl2	sp|Q68FL4|SAHH3_MOUSE Putative adenosylhomocysteinase 3 OS=Mus musculus OX=10090 GN=Ahcyl2 PE=1 SV=1	1	2	2	2	0	1	0	0	0	0	0	0	0	0	0	0	0	0	0	0	0	1	0	0	0	0	0	0	0	1	0	0	0	0	0	0	0	0	0	0	0	0
Q6IFX2	Q6IFX2	4	2	2	Keratin, type I cytoskeletal 42	Krt42	sp|Q6IFX2|K1C42_MOUSE Keratin, type I cytoskeletal 42 OS=Mus musculus OX=10090 GN=Krt42 PE=1 SV=1	1	4	2	2	0	1	0	0	2	0	0	0	0	0	0	0	0	0	0	0	0	0	0	1	0	0	0	0	0	0	0	0	2	0	0	0	0	0	0	0	0	0
Q6IME9	Q6IME9	2	1	1	Keratin, type II cytoskeletal 72	Krt72	sp|Q6IME9|K2C72_MOUSE Keratin, type II cytoskeletal 72 OS=Mus musculus OX=10090 GN=Krt72 PE=3 SV=1	1	2	1	1	0	1	1	2	1	0	0	0	0	0	0	0	1	1	0	1	1	1	0	1	0	0	0	0	0	0	0	1	0	0	0	0	0	0	0	0	0	0
Q6NXH9	Q6NXH9	3	3	2	Keratin, type II cytoskeletal 73	Krt73	sp|Q6NXH9|K2C73_MOUSE Keratin, type II cytoskeletal 73 OS=Mus musculus OX=10090 GN=Krt73 PE=1 SV=1	1	3	3	2	1	2	2	1	2	2	1	2	1	1	1	0	1	1	0	1	1	0	1	1	0	1	2	0	1	2	2	1	2	2	1	2	1	1	1	0	1	1
Q6P5D8	Q6P5D8	1	1	1	Structural maintenance of chromosomes flexible hinge domain-containing protein 1	Smchd1	sp|Q6P5D8|SMHD1_MOUSE Structural maintenance of chromosomes flexible hinge domain-containing protein 1 OS=Mus musculus OX=10090 GN=Smchd1 PE=1 SV=2	1	1	1	1	0	1	0	0	0	0	0	0	0	0	0	0	0	0	0	0	0	0	0	0	0	0	0	0	0	1	0	0	0	0	0	0	0	0	0	0	0	0
Q6P8J7	Q6P8J7	3	3	3	Creatine kinase S-type, mitochondrial	Ckmt2	sp|Q6P8J7|KCRS_MOUSE Creatine kinase S-type, mitochondrial OS=Mus musculus OX=10090 GN=Ckmt2 PE=1 SV=1	1	3	3	3	0	3	2	2	1	1	0	1	1	1	1	1	0	2	1	1	1	1	0	2	1	1	1	1	0	3	2	2	1	1	0	1	1	1	1	1	0	2
Q7TMF3	Q7TMF3	3	3	3	NADH dehydrogenase [ubiquinone] 1 alpha subcomplex subunit 12	Ndufa12	sp|Q7TMF3|NDUAC_MOUSE NADH dehydrogenase [ubiquinone] 1 alpha subcomplex subunit 12 OS=Mus musculus OX=10090 GN=Ndufa12 PE=1 SV=2	1	3	3	3	0	1	0	2	1	0	0	0	0	2	1	1	0	0	0	3	2	0	0	0	0	2	2	2	0	1	0	2	1	0	0	0	0	2	1	1	0	0
Q7TNS2	Q7TNS2	3	3	3	MICOS complex subunit Mic10	Micos10	sp|Q7TNS2|MIC10_MOUSE MICOS complex subunit Mic10 OS=Mus musculus OX=10090 GN=Micos10 PE=1 SV=1	1	3	3	3	1	3	2	1	1	1	1	1	1	1	0	1	1	1	1	0	2	1	2	1	0	2	1	1	1	3	2	1	1	1	1	1	1	1	0	1	1	1
Q7TQD2	Q7TQD2	1	1	1	Tubulin polymerization-promoting protein	Tppp	sp|Q7TQD2|TPPP_MOUSE Tubulin polymerization-promoting protein OS=Mus musculus OX=10090 GN=Tppp PE=1 SV=1	1	1	1	1	1	0	0	0	0	0	0	0	0	0	0	0	0	0	0	0	0	0	0	0	0	0	0	0	1	0	0	0	0	0	0	0	0	0	0	0	0	0
Q80U35	Q80U35	1	1	1	Rho guanine nucleotide exchange factor 17	Arhgef17	sp|Q80U35|ARHGH_MOUSE Rho guanine nucleotide exchange factor 17 OS=Mus musculus OX=10090 GN=Arhgef17 PE=1 SV=2	1	1	1	1	0	0	0	0	0	0	0	0	0	0	0	0	0	1	0	0	0	0	0	0	0	0	0	0	0	0	0	0	0	0	0	0	0	0	0	0	0	1
Q80W37	Q80W37	1	1	1	Snurportin-1	Snupn	sp|Q80W37|SPN1_MOUSE Snurportin-1 OS=Mus musculus OX=10090 GN=Snupn PE=2 SV=1	1	1	1	1	0	1	0	0	0	0	0	0	0	0	0	0	0	0	0	0	0	0	0	0	0	0	0	0	0	1	0	0	0	0	0	0	0	0	0	0	0	0
Q80XE1	Q80XE1	1	1	1	Synembryn-B	Ric8b	sp|Q80XE1|RIC8B_MOUSE Chaperone Ric-8B OS=Mus musculus OX=10090 GN=Ric8b PE=1 SV=2	1	1	1	1	0	0	0	0	0	0	0	0	0	0	1	0	0	0	0	0	0	0	0	0	0	0	0	0	0	0	0	0	0	0	0	0	0	0	1	0	0	0
Q811B5	Q811B5	1	1	1	Proline-rich protein 3	Prr3	sp|Q811B5|PRR3_MOUSE Proline-rich protein 3 OS=Mus musculus OX=10090 GN=Prr3 PE=2 SV=1	1	1	1	1	0	0	0	0	0	0	0	0	0	0	1	0	0	0	0	0	0	0	0	0	0	0	0	0	0	0	0	0	0	0	0	0	0	0	1	0	0	0
Q8BGZ7	Q8BGZ7	2	1	1	Keratin, type II cytoskeletal 75	Krt75	sp|Q8BGZ7|K2C75_MOUSE Keratin, type II cytoskeletal 75 OS=Mus musculus OX=10090 GN=Krt75 PE=1 SV=1	1	2	1	1	0	1	0	0	0	0	0	0	0	0	0	0	0	0	0	0	0	0	0	2	0	0	0	0	0	1	0	0	0	0	0	0	0	0	0	0	0	0
Q8BI79	Q8BI79	1	1	1	Coiled-coil domain-containing protein 40	Ccdc40	sp|Q8BI79|CCD40_MOUSE Coiled-coil domain-containing protein 40 OS=Mus musculus OX=10090 GN=Ccdc40 PE=1 SV=1	1	1	1	1	0	1	0	0	0	0	0	0	0	1	0	0	0	0	0	0	0	0	0	1	0	0	0	0	0	1	0	0	0	0	0	0	0	1	0	0	0	0
Q8BMS1	Q8BMS1	2	2	2	Trifunctional enzyme subunit alpha, mitochondrial;Long-chain enoyl-CoA hydratase;Long chain 3-hydroxyacyl-CoA dehydrogenase	Hadha	sp|Q8BMS1|ECHA_MOUSE Trifunctional enzyme subunit alpha, mitochondrial OS=Mus musculus OX=10090 GN=Hadha PE=1 SV=1	1	2	2	2	0	2	0	0	0	0	0	1	0	0	0	0	0	1	0	0	0	0	0	1	0	0	0	0	0	2	0	0	0	0	0	1	0	0	0	0	0	1
Q8BYY4	Q8BYY4	1	1	1	Tetratricopeptide repeat protein 39B	Ttc39b	sp|Q8BYY4|TT39B_MOUSE Tetratricopeptide repeat protein 39B OS=Mus musculus OX=10090 GN=Ttc39b PE=1 SV=1	1	1	1	1	0	1	0	0	0	0	0	0	0	0	0	0	0	0	0	0	0	0	0	0	0	0	0	0	0	1	0	0	0	0	0	0	0	0	0	0	0	0
Q8C8J0	Q8C8J0	1	1	1	Sperm-tail PG-rich repeat-containing protein 2	Stpg2	sp|Q8C8J0|STPG2_MOUSE Sperm-tail PG-rich repeat-containing protein 2 OS=Mus musculus OX=10090 GN=Stpg2 PE=1 SV=1	1	1	1	1	0	0	0	0	0	0	0	0	0	0	0	0	0	0	0	0	1	0	0	0	0	1	0	0	0	0	0	0	0	0	0	0	0	0	0	0	0	0
Q8CEF8	Q8CEF8	1	1	1	RING finger protein 222	Rnf222	sp|Q8CEF8|RN222_MOUSE RING finger protein 222 OS=Mus musculus OX=10090 GN=Rnf222 PE=2 SV=2	1	1	1	1	0	1	0	0	0	0	0	0	0	0	0	0	0	0	0	0	0	0	0	0	0	0	0	0	0	1	0	0	0	0	0	0	0	0	0	0	0	0
Q8K2B3	Q8K2B3	4	4	4	Succinate dehydrogenase [ubiquinone] flavoprotein subunit, mitochondrial	Sdha	sp|Q8K2B3|SDHA_MOUSE Succinate dehydrogenase [ubiquinone] flavoprotein subunit, mitochondrial OS=Mus musculus OX=10090 GN=Sdha PE=1 SV=1	1	4	4	4	0	2	1	1	0	0	0	2	0	0	0	0	0	2	0	0	0	0	0	1	0	0	0	0	0	2	1	1	0	0	0	2	0	0	0	0	0	2
Q8K3J1	Q8K3J1	4	4	4	NADH dehydrogenase [ubiquinone] iron-sulfur protein 8, mitochondrial	Ndufs8	sp|Q8K3J1|NDUS8_MOUSE NADH dehydrogenase [ubiquinone] iron-sulfur protein 8, mitochondrial OS=Mus musculus OX=10090 GN=Ndufs8 PE=1 SV=1	1	4	4	4	0	0	1	2	1	1	0	1	1	1	1	1	0	1	1	3	1	1	0	0	1	2	1	1	0	0	1	2	1	1	0	1	1	1	1	1	0	1
Q8K3X4	Q8K3X4	1	1	1	Probable E3 ubiquitin-protein ligase IRF2BPL	Irf2bpl	sp|Q8K3X4|I2BPL_MOUSE Probable E3 ubiquitin-protein ligase IRF2BPL OS=Mus musculus OX=10090 GN=Irf2bpl PE=1 SV=1	1	1	1	1	0	0	0	0	0	0	0	0	0	0	1	0	0	0	0	0	1	0	0	0	1	0	0	0	0	0	0	0	0	0	0	0	0	0	1	0	0	0
Q8QZT1	Q8QZT1	1	1	1	Acetyl-CoA acetyltransferase, mitochondrial	Acat1	sp|Q8QZT1|THIL_MOUSE Acetyl-CoA acetyltransferase, mitochondrial OS=Mus musculus OX=10090 GN=Acat1 PE=1 SV=1	1	1	1	1	0	1	0	0	0	0	0	0	0	0	0	0	0	0	0	0	0	0	0	0	0	0	0	0	0	1	0	0	0	0	0	0	0	0	0	0	0	0
Q8R127	Q8R127	1	1	1	Saccharopine dehydrogenase-like oxidoreductase	Sccpdh	sp|Q8R127|SCPDL_MOUSE Saccharopine dehydrogenase-like oxidoreductase OS=Mus musculus OX=10090 GN=Sccpdh PE=1 SV=1	1	1	1	1	0	1	0	0	0	0	0	0	0	0	0	0	0	0	0	0	0	0	0	0	0	0	0	0	0	1	0	0	0	0	0	0	0	0	0	0	0	0
Q8R1I1	Q8R1I1	2	2	2	Cytochrome b-c1 complex subunit 9	Uqcr10	sp|Q8R1I1|QCR9_MOUSE Cytochrome b-c1 complex subunit 9 OS=Mus musculus OX=10090 GN=Uqcr10 PE=1 SV=1	1	2	2	2	0	1	0	0	1	1	0	0	0	0	1	0	0	0	0	0	0	1	0	1	1	1	0	0	0	1	0	0	1	1	0	0	0	0	1	0	0	0
Q8R3G9	Q8R3G9	1	1	1	Tetraspanin-8	Tspan8	sp|Q8R3G9|TSN8_MOUSE Tetraspanin-8 OS=Mus musculus OX=10090 GN=Tspan8 PE=1 SV=1	1	1	1	1	0	1	0	0	0	1	1	0	0	0	0	1	1	0	1	0	0	0	0	0	0	1	0	1	0	1	0	0	0	1	1	0	0	0	0	1	1	0
Q8R5F8	Q8R5F8	1	1	1	Epidermal growth factor receptor kinase substrate 8-like protein 1	Eps8l1	sp|Q8R5F8|ES8L1_MOUSE Epidermal growth factor receptor kinase substrate 8-like protein 1 OS=Mus musculus OX=10090 GN=Eps8l1 PE=1 SV=1	1	1	1	1	0	0	0	1	0	0	0	0	0	0	0	0	0	1	0	0	0	0	0	1	0	0	0	0	0	0	0	1	0	0	0	0	0	0	0	0	0	1
Q8VH51	Q8VH51	1	1	1	RNA-binding protein 39	Rbm39	sp|Q8VH51|RBM39_MOUSE RNA-binding protein 39 OS=Mus musculus OX=10090 GN=Rbm39 PE=1 SV=2	1	1	1	1	0	0	0	0	0	0	0	0	0	0	0	0	0	1	0	0	0	0	0	0	0	0	0	0	0	0	0	0	0	0	0	0	0	0	0	0	0	1
Q91VC9	Q91VC9	1	1	1	Growth hormone-inducible transmembrane protein	Ghitm	sp|Q91VC9|GHITM_MOUSE Growth hormone-inducible transmembrane protein OS=Mus musculus OX=10090 GN=Ghitm PE=1 SV=1	1	1	1	1	0	0	0	0	0	0	0	1	0	0	0	0	0	0	0	0	0	0	0	1	0	0	0	0	0	0	0	0	0	0	0	1	0	0	0	0	0	0
Q91VD9	Q91VD9	16	16	16	NADH-ubiquinone oxidoreductase 75 kDa subunit, mitochondrial	Ndufs1	sp|Q91VD9|NDUS1_MOUSE NADH-ubiquinone oxidoreductase 75 kDa subunit, mitochondrial OS=Mus musculus OX=10090 GN=Ndufs1 PE=1 SV=2	1	16	16	16	0	7	3	15	11	3	0	2	2	7	10	3	0	5	0	15	5	3	0	5	1	12	7	10	0	7	3	15	11	3	0	2	2	7	10	3	0	5
Q91VR2	Q91VR2	3	3	3	ATP synthase subunit gamma, mitochondrial	Atp5f1c	sp|Q91VR2|ATPG_MOUSE ATP synthase subunit gamma, mitochondrial OS=Mus musculus OX=10090 GN=Atp5f1c PE=1 SV=1	1	3	3	3	0	0	1	0	0	0	0	0	1	0	0	0	0	0	0	0	0	0	0	0	2	0	0	0	0	0	1	0	0	0	0	0	1	0	0	0	0	0
Q91WD5	Q91WD5	6	6	6	NADH dehydrogenase [ubiquinone] iron-sulfur protein 2, mitochondrial	Ndufs2	sp|Q91WD5|NDUS2_MOUSE NADH dehydrogenase [ubiquinone] iron-sulfur protein 2, mitochondrial OS=Mus musculus OX=10090 GN=Ndufs2 PE=1 SV=1	1	6	6	6	0	2	1	4	2	1	0	0	0	2	2	1	0	2	0	5	1	1	0	2	0	4	1	3	0	2	1	4	2	1	0	0	0	2	2	1	0	2
Q91XD6	Q91XD6	1	1	1	Vacuolar protein-sorting-associated protein 36	Vps36	sp|Q91XD6|VPS36_MOUSE Vacuolar protein-sorting-associated protein 36 OS=Mus musculus OX=10090 GN=Vps36 PE=1 SV=1	1	1	1	1	0	0	0	0	0	0	0	0	0	0	1	0	0	0	0	0	0	1	0	0	0	0	1	0	0	0	0	0	0	0	0	0	0	0	1	0	0	0
Q91YT0	Q91YT0	7	7	7	NADH dehydrogenase [ubiquinone] flavoprotein 1, mitochondrial	Ndufv1	sp|Q91YT0|NDUV1_MOUSE NADH dehydrogenase [ubiquinone] flavoprotein 1, mitochondrial OS=Mus musculus OX=10090 GN=Ndufv1 PE=1 SV=1	1	7	7	7	0	1	0	5	2	2	0	0	0	3	3	2	0	3	0	7	3	2	0	2	0	5	1	2	0	1	0	5	2	2	0	0	0	3	3	2	0	3
Q91ZQ1	Q91ZQ1	1	1	1	Cone cGMP-specific 3,5-cyclic phosphodiesterase subunit alpha	Pde6c	sp|Q91ZQ1|PDE6C_MOUSE Cone cGMP-specific 3,5-cyclic phosphodiesterase subunit alpha OS=Mus musculus OX=10090 GN=Pde6c PE=2 SV=1	1	1	1	1	0	1	0	0	0	0	0	0	0	0	0	0	0	0	0	0	0	0	0	0	0	0	0	0	0	1	0	0	0	0	0	0	0	0	0	0	0	0
Q91ZZ3	Q91ZZ3	1	1	1	Beta-synuclein	Sncb	sp|Q91ZZ3|SYUB_MOUSE Beta-synuclein OS=Mus musculus OX=10090 GN=Sncb PE=1 SV=1	1	1	1	1	0	1	0	0	0	0	0	0	0	0	0	0	0	0	0	0	0	0	0	0	0	0	0	0	0	1	0	0	0	0	0	0	0	0	0	0	0	0
Q922U2	Q922U2	6	6	5	Keratin, type II cytoskeletal 5	Krt5	sp|Q922U2|K2C5_MOUSE Keratin, type II cytoskeletal 5 OS=Mus musculus OX=10090 GN=Krt5 PE=1 SV=1	1	6	6	5	0	4	2	3	3	0	0	1	0	0	1	0	2	2	0	1	2	1	0	5	0	0	0	0	0	4	2	3	3	0	0	1	0	0	1	0	2	2
Q924X2;P97742	Q924X2	8;1	8;1	8;1	Carnitine O-palmitoyltransferase 1, muscle isoform	Cpt1b	sp|Q924X2|CPT1B_MOUSE Carnitine O-palmitoyltransferase 1, muscle isoform OS=Mus musculus OX=10090 GN=Cpt1b PE=1 SV=1	2	8	8	8	0	6	3	6	2	3	1	5	2	2	2	1	1	6	2	2	3	2	1	6	3	3	2	3	0	6	3	6	2	3	1	5	2	2	2	1	1	6
Q99JY0	Q99JY0	3	3	3	Trifunctional enzyme subunit beta, mitochondrial;3-ketoacyl-CoA thiolase	Hadhb	sp|Q99JY0|ECHB_MOUSE Trifunctional enzyme subunit beta, mitochondrial OS=Mus musculus OX=10090 GN=Hadhb PE=1 SV=1	1	3	3	3	0	2	0	1	0	0	0	1	0	0	0	0	0	2	0	0	0	0	0	3	0	0	0	0	0	2	0	1	0	0	0	1	0	0	0	0	0	2
Q99LC3	Q99LC3	4	4	4	NADH dehydrogenase [ubiquinone] 1 alpha subcomplex subunit 10, mitochondrial	Ndufa10	sp|Q99LC3|NDUAA_MOUSE NADH dehydrogenase [ubiquinone] 1 alpha subcomplex subunit 10, mitochondrial OS=Mus musculus OX=10090 GN=Ndufa10 PE=1 SV=1	1	4	4	4	0	0	0	4	1	0	0	0	0	2	2	1	0	0	1	4	2	1	0	0	1	2	3	3	0	0	0	4	1	0	0	0	0	2	2	1	0	0
Q99NE5	Q99NE5	1	1	1	Regulating synaptic membrane exocytosis protein 1	Rims1	sp|Q99NE5|RIMS1_MOUSE Regulating synaptic membrane exocytosis protein 1 OS=Mus musculus OX=10090 GN=Rims1 PE=1 SV=2	1	1	1	1	0	1	0	0	0	0	0	0	0	0	0	0	0	0	0	0	0	0	0	0	0	0	0	0	0	1	0	0	0	0	0	0	0	0	0	0	0	0
Q99PJ0	Q99PJ0	1	1	1	Neurotrimin	Ntm	sp|Q99PJ0|NTRI_MOUSE Neurotrimin OS=Mus musculus OX=10090 GN=Ntm PE=1 SV=2	1	1	1	1	0	0	1	0	0	0	0	0	0	0	0	0	0	0	0	0	0	0	0	0	0	0	0	0	0	0	1	0	0	0	0	0	0	0	0	0	0	0
Q9CPN9	Q9CPN9	1	1	1		Prss3b	tr|Q9CPN9|Q9CPN9_MOUSE Serine protease 3B OS=Mus musculus OX=10090 GN=Prss3b PE=1 SV=1	1	1	1	1	0	1	0	0	0	0	0	0	0	0	0	0	0	0	0	0	0	0	0	1	0	0	0	0	0	1	0	0	0	0	0	0	0	0	0	0	0	0
Q9CPP6	Q9CPP6	1	1	1	NADH dehydrogenase [ubiquinone] 1 alpha subcomplex subunit 5	Ndufa5	sp|Q9CPP6|NDUA5_MOUSE NADH dehydrogenase [ubiquinone] 1 alpha subcomplex subunit 5 OS=Mus musculus OX=10090 GN=Ndufa5 PE=1 SV=3	1	1	1	1	0	1	1	1	1	1	0	1	0	1	1	0	0	0	0	1	1	1	0	1	0	1	1	1	0	1	1	1	1	1	0	1	0	1	1	0	0	0
Q9CPQ1	Q9CPQ1	1	1	1	Cytochrome c oxidase subunit 6C	Cox6c	sp|Q9CPQ1|COX6C_MOUSE Cytochrome c oxidase subunit 6C OS=Mus musculus OX=10090 GN=Cox6c PE=1 SV=3	1	1	1	1	0	1	0	0	0	0	1	0	0	0	0	0	0	1	0	0	0	0	0	1	0	1	0	0	0	1	0	0	0	0	1	0	0	0	0	0	0	1
Q9CQ48	Q9CQ48	1	1	1	NudC domain-containing protein 2	Nudcd2	sp|Q9CQ48|NUDC2_MOUSE NudC domain-containing protein 2 OS=Mus musculus OX=10090 GN=Nudcd2 PE=1 SV=1	1	1	1	1	0	0	0	0	0	0	1	1	1	1	0	0	0	0	1	0	1	0	0	1	1	0	0	1	0	0	0	0	0	0	1	1	1	1	0	0	0	0
Q9CQ69	Q9CQ69	2	2	2	Cytochrome b-c1 complex subunit 8	Uqcrq	sp|Q9CQ69|QCR8_MOUSE Cytochrome b-c1 complex subunit 8 OS=Mus musculus OX=10090 GN=Uqcrq PE=1 SV=3	1	2	2	2	0	2	1	1	1	1	0	2	0	0	1	1	0	2	1	0	1	1	0	2	1	0	1	1	0	2	1	1	1	1	0	2	0	0	1	1	0	2
Q9CQ75	Q9CQ75	5	5	5	NADH dehydrogenase [ubiquinone] 1 alpha subcomplex subunit 2	Ndufa2	sp|Q9CQ75|NDUA2_MOUSE NADH dehydrogenase [ubiquinone] 1 alpha subcomplex subunit 2 OS=Mus musculus OX=10090 GN=Ndufa2 PE=1 SV=3	1	5	5	5	0	4	3	4	4	3	0	4	2	4	4	2	0	4	1	4	2	3	0	4	1	4	2	4	0	4	3	4	4	3	0	4	2	4	4	2	0	4
Q9CQ91	Q9CQ91	2	2	2	NADH dehydrogenase [ubiquinone] 1 alpha subcomplex subunit 3	Ndufa3	sp|Q9CQ91|NDUA3_MOUSE NADH dehydrogenase [ubiquinone] 1 alpha subcomplex subunit 3 OS=Mus musculus OX=10090 GN=Ndufa3 PE=1 SV=1	1	2	2	2	0	1	1	2	1	1	0	0	0	1	1	0	0	0	0	1	1	1	0	0	0	1	1	1	0	1	1	2	1	1	0	0	0	1	1	0	0	0
Q9CQ92	Q9CQ92	1	1	1	Mitochondrial fission 1 protein	Fis1	sp|Q9CQ92|FIS1_MOUSE Mitochondrial fission 1 protein OS=Mus musculus OX=10090 GN=Fis1 PE=1 SV=1	1	1	1	1	0	1	0	0	0	0	0	0	0	0	0	0	0	0	0	0	0	0	0	0	0	0	0	0	0	1	0	0	0	0	0	0	0	0	0	0	0	0
Q9CQA3	Q9CQA3	1	1	1	Succinate dehydrogenase [ubiquinone] iron-sulfur subunit, mitochondrial	Sdhb	sp|Q9CQA3|SDHB_MOUSE Succinate dehydrogenase [ubiquinone] iron-sulfur subunit, mitochondrial OS=Mus musculus OX=10090 GN=Sdhb PE=1 SV=1	1	1	1	1	0	1	0	0	0	0	0	0	0	0	0	0	0	0	0	0	0	0	0	1	0	0	0	0	0	1	0	0	0	0	0	0	0	0	0	0	0	0
Q9CQC7	Q9CQC7	1	1	1	NADH dehydrogenase [ubiquinone] 1 beta subcomplex subunit 4	Ndufb4	sp|Q9CQC7|NDUB4_MOUSE NADH dehydrogenase [ubiquinone] 1 beta subcomplex subunit 4 OS=Mus musculus OX=10090 GN=Ndufb4 PE=1 SV=3	1	1	1	1	0	0	0	1	0	0	0	0	0	0	1	0	0	0	0	1	0	0	0	0	0	1	0	1	0	0	0	1	0	0	0	0	0	0	1	0	0	0
Q9CQH3	Q9CQH3	2	2	2	NADH dehydrogenase [ubiquinone] 1 beta subcomplex subunit 5, mitochondrial	Ndufb5	sp|Q9CQH3|NDUB5_MOUSE NADH dehydrogenase [ubiquinone] 1 beta subcomplex subunit 5, mitochondrial OS=Mus musculus OX=10090 GN=Ndufb5 PE=1 SV=1	1	2	2	2	0	0	0	2	0	0	0	0	0	0	0	0	0	0	0	0	0	0	0	0	0	0	0	0	0	0	0	2	0	0	0	0	0	0	0	0	0	0
Q9CQJ8	Q9CQJ8	3	3	3	NADH dehydrogenase [ubiquinone] 1 beta subcomplex subunit 9	Ndufb9	sp|Q9CQJ8|NDUB9_MOUSE NADH dehydrogenase [ubiquinone] 1 beta subcomplex subunit 9 OS=Mus musculus OX=10090 GN=Ndufb9 PE=1 SV=3	1	3	3	3	0	0	0	1	0	0	0	0	0	0	0	0	0	1	0	2	0	0	0	0	0	2	0	0	0	0	0	1	0	0	0	0	0	0	0	0	0	1
Q9CQQ7	Q9CQQ7	5	5	5	ATP synthase F(0) complex subunit B1, mitochondrial	Atp5pb	sp|Q9CQQ7|AT5F1_MOUSE ATP synthase F(0) complex subunit B1, mitochondrial OS=Mus musculus OX=10090 GN=Atp5pb PE=1 SV=1	1	5	5	5	0	3	4	3	2	1	0	3	3	2	3	1	0	2	3	3	1	1	2	3	4	4	1	0	0	3	4	3	2	1	0	3	3	2	3	1	0	2
Q9CQZ5	Q9CQZ5	4	4	4	NADH dehydrogenase [ubiquinone] 1 alpha subcomplex subunit 6	Ndufa6	sp|Q9CQZ5|NDUA6_MOUSE NADH dehydrogenase [ubiquinone] 1 alpha subcomplex subunit 6 OS=Mus musculus OX=10090 GN=Ndufa6 PE=1 SV=1	1	4	4	4	0	2	0	1	1	0	0	0	0	2	2	1	0	0	0	4	1	2	0	0	0	3	1	1	0	2	0	1	1	0	0	0	0	2	2	1	0	0
Q9CQZ6	Q9CQZ6	2	2	2	NADH dehydrogenase [ubiquinone] 1 beta subcomplex subunit 3	Ndufb3	sp|Q9CQZ6|NDUB3_MOUSE NADH dehydrogenase [ubiquinone] 1 beta subcomplex subunit 3 OS=Mus musculus OX=10090 GN=Ndufb3 PE=1 SV=1	1	2	2	2	0	0	1	1	1	1	0	0	1	1	1	1	0	1	0	2	1	1	0	0	1	1	1	1	0	0	1	1	1	1	0	0	1	1	1	1	0	1
Q9CR61	Q9CR61	1	1	1	NADH dehydrogenase [ubiquinone] 1 beta subcomplex subunit 7	Ndufb7	sp|Q9CR61|NDUB7_MOUSE NADH dehydrogenase [ubiquinone] 1 beta subcomplex subunit 7 OS=Mus musculus OX=10090 GN=Ndufb7 PE=1 SV=3	1	1	1	1	0	1	0	0	0	0	0	0	0	0	0	0	0	0	0	1	0	0	0	1	0	0	0	0	0	1	0	0	0	0	0	0	0	0	0	0	0	0
Q9CR68	Q9CR68	9	9	9	Cytochrome b-c1 complex subunit Rieske, mitochondrial;Cytochrome b-c1 complex subunit 9	Uqcrfs1	sp|Q9CR68|UCRI_MOUSE Cytochrome b-c1 complex subunit Rieske, mitochondrial OS=Mus musculus OX=10090 GN=Uqcrfs1 PE=1 SV=1	1	9	9	9	0	5	1	1	1	1	0	6	0	0	2	2	0	8	1	0	2	2	0	8	1	0	2	2	0	5	1	1	1	1	0	6	0	0	2	2	0	8
Q9CXZ1	Q9CXZ1	4	4	4	NADH dehydrogenase [ubiquinone] iron-sulfur protein 4, mitochondrial	Ndufs4	sp|Q9CXZ1|NDUS4_MOUSE NADH dehydrogenase [ubiquinone] iron-sulfur protein 4, mitochondrial OS=Mus musculus OX=10090 GN=Ndufs4 PE=1 SV=3	1	4	4	4	0	2	0	3	1	0	0	0	0	1	0	0	0	1	0	4	0	0	0	1	0	1	0	0	0	2	0	3	1	0	0	0	0	1	0	0	0	1
Q9CZ13;Q9CXT8	Q9CZ13	9;1	9;1	9;1	Cytochrome b-c1 complex subunit 1, mitochondrial	Uqcrc1	sp|Q9CZ13|QCR1_MOUSE Cytochrome b-c1 complex subunit 1, mitochondrial OS=Mus musculus OX=10090 GN=Uqcrc1 PE=1 SV=2	2	9	9	9	0	5	2	1	2	1	0	4	0	1	2	1	0	7	0	1	2	1	0	8	1	0	2	3	0	5	2	1	2	1	0	4	0	1	2	1	0	7
Q9D0M3	Q9D0M3	3	3	3	Cytochrome c1, heme protein, mitochondrial	Cyc1	sp|Q9D0M3|CY1_MOUSE Cytochrome c1, heme protein, mitochondrial OS=Mus musculus OX=10090 GN=Cyc1 PE=1 SV=1	1	3	3	3	0	1	0	0	0	0	0	0	0	0	0	0	0	1	0	0	0	0	0	2	0	0	0	0	0	1	0	0	0	0	0	0	0	0	0	0	0	1
Q9D2G9	Q9D2G9	1	1	1	HHIP-like protein 2	Hhipl2	sp|Q9D2G9|HIPL2_MOUSE HHIP-like protein 2 OS=Mus musculus OX=10090 GN=Hhipl2 PE=2 SV=2	1	1	1	1	0	0	0	0	0	0	0	0	0	0	0	0	0	1	0	0	0	0	0	0	0	0	0	0	0	0	0	0	0	0	0	0	0	0	0	0	0	1
Q9D3X9	Q9D3X9	1	1	1	Microfibrillar-associated protein 3-like	Mfap3l	sp|Q9D3X9|MFA3L_MOUSE Microfibrillar-associated protein 3-like OS=Mus musculus OX=10090 GN=Mfap3l PE=1 SV=1	1	1	1	1	0	0	0	0	0	0	0	0	0	0	0	0	0	1	0	0	0	0	0	1	0	0	0	0	0	0	0	0	0	0	0	0	0	0	0	0	0	1
Q9D6J5	Q9D6J5	3	3	3	NADH dehydrogenase [ubiquinone] 1 beta subcomplex subunit 8, mitochondrial	Ndufb8	sp|Q9D6J5|NDUB8_MOUSE NADH dehydrogenase [ubiquinone] 1 beta subcomplex subunit 8, mitochondrial OS=Mus musculus OX=10090 GN=Ndufb8 PE=1 SV=1	1	3	3	3	0	1	0	2	1	0	0	0	0	0	1	0	0	0	0	2	0	0	0	0	0	1	1	1	0	1	0	2	1	0	0	0	0	0	1	0	0	0
Q9D6J6	Q9D6J6	4	4	4	NADH dehydrogenase [ubiquinone] flavoprotein 2, mitochondrial	Ndufv2	sp|Q9D6J6|NDUV2_MOUSE NADH dehydrogenase [ubiquinone] flavoprotein 2, mitochondrial OS=Mus musculus OX=10090 GN=Ndufv2 PE=1 SV=2	1	4	4	4	0	0	1	3	0	0	0	1	1	1	1	1	0	2	0	3	1	0	0	1	0	3	0	2	0	0	1	3	0	0	0	1	1	1	1	1	0	2
Q9D855	Q9D855	4	4	4	Cytochrome b-c1 complex subunit 7	Uqcrb	sp|Q9D855|QCR7_MOUSE Cytochrome b-c1 complex subunit 7 OS=Mus musculus OX=10090 GN=Uqcrb PE=1 SV=3	1	4	4	4	0	3	0	0	0	0	0	2	0	0	0	0	0	3	0	0	0	0	0	3	0	0	0	0	0	3	0	0	0	0	0	2	0	0	0	0	0	3
Q9D8Y1	Q9D8Y1	1	1	1	Transmembrane protein 126A	Tmem126a	sp|Q9D8Y1|T126A_MOUSE Transmembrane protein 126A OS=Mus musculus OX=10090 GN=Tmem126a PE=1 SV=1	1	1	1	1	0	1	0	0	0	0	0	0	0	0	0	0	0	1	0	0	0	0	0	0	0	0	0	0	0	1	0	0	0	0	0	0	0	0	0	0	0	1
Q9DB20	Q9DB20	2	2	2	ATP synthase subunit O, mitochondrial	Atp5po	sp|Q9DB20|ATPO_MOUSE ATP synthase subunit O, mitochondrial OS=Mus musculus OX=10090 GN=Atp5po PE=1 SV=1	1	2	2	2	0	0	1	0	0	0	0	0	1	0	0	0	0	0	0	0	0	0	0	0	2	0	1	0	0	0	1	0	0	0	0	0	1	0	0	0	0	0
Q9DB77	Q9DB77	17	17	17	Cytochrome b-c1 complex subunit 2, mitochondrial	Uqcrc2	sp|Q9DB77|QCR2_MOUSE Cytochrome b-c1 complex subunit 2, mitochondrial OS=Mus musculus OX=10090 GN=Uqcrc2 PE=1 SV=1	1	17	17	17	0	11	5	4	5	4	0	9	2	2	4	3	0	9	2	3	4	4	0	15	2	2	5	6	0	11	5	4	5	4	0	9	2	2	4	3	0	9
Q9DC69	Q9DC69	4	4	4	NADH dehydrogenase [ubiquinone] 1 alpha subcomplex subunit 9, mitochondrial	Ndufa9	sp|Q9DC69|NDUA9_MOUSE NADH dehydrogenase [ubiquinone] 1 alpha subcomplex subunit 9, mitochondrial OS=Mus musculus OX=10090 GN=Ndufa9 PE=1 SV=2	1	4	4	4	0	1	0	2	0	0	0	0	0	1	1	0	0	1	0	3	1	0	0	0	0	3	1	2	0	1	0	2	0	0	0	0	0	1	1	0	0	1
Q9DC70	Q9DC70	3	3	3	NADH dehydrogenase [ubiquinone] iron-sulfur protein 7, mitochondrial	Ndufs7	sp|Q9DC70|NDUS7_MOUSE NADH dehydrogenase [ubiquinone] iron-sulfur protein 7, mitochondrial OS=Mus musculus OX=10090 GN=Ndufs7 PE=1 SV=1	1	3	3	3	0	2	1	2	2	1	0	1	1	1	2	1	0	1	1	3	2	1	0	2	1	2	2	2	0	2	1	2	2	1	0	1	1	1	2	1	0	1
Q9DCJ5	Q9DCJ5	1	1	1	NADH dehydrogenase [ubiquinone] 1 alpha subcomplex subunit 8	Ndufa8	sp|Q9DCJ5|NDUA8_MOUSE NADH dehydrogenase [ubiquinone] 1 alpha subcomplex subunit 8 OS=Mus musculus OX=10090 GN=Ndufa8 PE=1 SV=3	1	1	1	1	0	1	0	1	0	0	0	0	0	1	1	0	0	0	0	1	1	0	0	1	0	1	0	1	0	1	0	1	0	0	0	0	0	1	1	0	0	0
Q9DCS9	Q9DCS9	4	4	4	NADH dehydrogenase [ubiquinone] 1 beta subcomplex subunit 10	Ndufb10	sp|Q9DCS9|NDUBA_MOUSE NADH dehydrogenase [ubiquinone] 1 beta subcomplex subunit 10 OS=Mus musculus OX=10090 GN=Ndufb10 PE=1 SV=3	1	4	4	4	0	3	1	1	2	1	0	1	1	1	1	1	0	2	1	4	1	1	0	2	1	2	2	1	0	3	1	1	2	1	0	1	1	1	1	1	0	2
Q9DCT2	Q9DCT2	3	3	3	NADH dehydrogenase [ubiquinone] iron-sulfur protein 3, mitochondrial	Ndufs3	sp|Q9DCT2|NDUS3_MOUSE NADH dehydrogenase [ubiquinone] iron-sulfur protein 3, mitochondrial OS=Mus musculus OX=10090 GN=Ndufs3 PE=1 SV=2	1	3	3	3	0	1	0	0	1	0	0	0	0	0	1	0	0	1	0	2	0	0	0	0	0	2	0	2	0	1	0	0	1	0	0	0	0	0	1	0	0	1
Q9ERS2	Q9ERS2	4	4	4	NADH dehydrogenase [ubiquinone] 1 alpha subcomplex subunit 13	Ndufa13	sp|Q9ERS2|NDUAD_MOUSE NADH dehydrogenase [ubiquinone] 1 alpha subcomplex subunit 13 OS=Mus musculus OX=10090 GN=Ndufa13 PE=1 SV=3	1	4	4	4	0	1	0	2	1	1	0	0	0	2	2	0	0	0	0	4	1	1	0	0	0	3	1	1	0	1	0	2	1	1	0	0	0	2	2	0	0	0
Q9EST1	Q9EST1	1	1	1	Gasdermin-A;Gasdermin-A, N-terminal;Gasdermin-A, C-terminal	Gsdma	sp|Q9EST1|GSDMA_MOUSE Gasdermin-A OS=Mus musculus OX=10090 GN=Gsdma PE=1 SV=1	1	1	1	1	0	0	0	0	0	1	0	0	0	0	0	1	1	0	0	0	0	0	0	0	0	0	0	0	0	0	0	0	0	1	0	0	0	0	0	1	1	0
Q9JJ28	Q9JJ28	1	1	1	Protein flightless-1 homolog	Flii	sp|Q9JJ28|FLII_MOUSE Protein flightless-1 homolog OS=Mus musculus OX=10090 GN=Flii PE=1 SV=1	1	1	1	1	0	1	0	0	0	0	0	0	0	0	0	0	0	0	0	0	0	0	0	0	0	0	0	0	0	1	0	0	0	0	0	0	0	0	0	0	0	0
Q9JKV7	Q9JKV7	1	1	1	Exostosin-like 1	Extl1	sp|Q9JKV7|EXTL1_MOUSE Exostosin-like 1 OS=Mus musculus OX=10090 GN=Extl1 PE=2 SV=2	1	1	1	1	0	0	0	0	0	0	0	0	0	0	0	0	0	0	0	1	0	0	0	0	0	0	0	0	0	0	0	0	0	0	0	0	0	0	0	0	0	0
Q9QWL7;Q99PS0	Q9QWL7	6;1	5;1	2;1	Keratin, type I cytoskeletal 17	Krt17	sp|Q9QWL7|K1C17_MOUSE Keratin, type I cytoskeletal 17 OS=Mus musculus OX=10090 GN=Krt17 PE=1 SV=3	2	6	5	2	1	2	2	1	3	1	0	1	0	1	1	0	1	0	0	0	2	1	1	5	2	0	0	0	1	2	2	1	3	1	0	1	0	1	1	0	1	0
Q9QXS6	Q9QXS6	1	1	1	Drebrin	Dbn1	sp|Q9QXS6|DREB_MOUSE Drebrin OS=Mus musculus OX=10090 GN=Dbn1 PE=1 SV=4	1	1	1	1	0	0	0	0	1	0	0	0	0	0	0	0	0	0	0	0	0	0	0	0	0	0	0	0	0	0	0	0	1	0	0	0	0	0	0	0	0	0
Q9QYA2	Q9QYA2	1	1	1	Mitochondrial import receptor subunit TOM40 homolog	Tomm40	sp|Q9QYA2|TOM40_MOUSE Mitochondrial import receptor subunit TOM40 homolog OS=Mus musculus OX=10090 GN=Tomm40 PE=1 SV=3	1	1	1	1	0	1	1	1	1	1	0	1	1	1	1	1	0	1	1	1	1	1	0	1	1	1	1	1	0	1	1	1	1	1	0	1	1	1	1	1	0	1
Q9QYB8	Q9QYB8	1	1	1	Beta-adducin	Add2	sp|Q9QYB8|ADDB_MOUSE Beta-adducin OS=Mus musculus OX=10090 GN=Add2 PE=1 SV=4	1	1	1	1	0	1	0	0	0	0	0	0	0	0	0	0	0	0	0	0	0	0	0	0	0	0	0	0	0	1	0	0	0	0	0	0	0	0	0	0	0	0
Q9Z1G4	Q9Z1G4	2	2	2	V-type proton ATPase 116 kDa subunit a 1	Atp6v0a1	sp|Q9Z1G4|VPP1_MOUSE V-type proton ATPase 116 kDa subunit a 1 OS=Mus musculus OX=10090 GN=Atp6v0a1 PE=1 SV=3	1	2	2	2	0	1	0	0	0	0	0	2	0	0	0	0	0	2	0	0	0	0	0	2	0	0	0	0	0	1	0	0	0	0	0	2	0	0	0	0	0	2
Q9Z2K1	Q9Z2K1	6	6	3	Keratin, type I cytoskeletal 16	Krt16	sp|Q9Z2K1|K1C16_MOUSE Keratin, type I cytoskeletal 16 OS=Mus musculus OX=10090 GN=Krt16 PE=1 SV=3	1	6	6	3	1	2	2	2	5	1	1	1	1	1	1	1	1	1	1	1	2	1	1	5	1	1	1	1	1	2	2	2	5	1	1	1	1	1	1	1	1	1
Q9Z2Z6	Q9Z2Z6	2	2	2	Mitochondrial carnitine/acylcarnitine carrier protein	Slc25a20	sp|Q9Z2Z6|MCAT_MOUSE Mitochondrial carnitine/acylcarnitine carrier protein OS=Mus musculus OX=10090 GN=Slc25a20 PE=1 SV=1	1	2	2	2	0	2	0	0	0	0	0	0	0	0	0	0	0	0	0	0	0	0	0	0	0	0	0	0	0	2	0	0	0	0	0	0	0	0	0	0	0	0
Q9Z320	Q9Z320	2	1	1	Keratin, type I cytoskeletal 27	Krt27	sp|Q9Z320|K1C27_MOUSE Keratin, type I cytoskeletal 27 OS=Mus musculus OX=10090 GN=Krt27 PE=1 SV=1	1	2	1	1	1	1	1	1	1	1	1	1	1	1	1	1	1	1	1	1	1	1	1	2	1	1	1	1	0	0	0	0	0	0	0	0	0	0	0	0	0	0
REV__Q3UX61	REV__Q3UX61	1	1	1			sp|Q3UX61|NAA11_MOUSE N-alpha-acetyltransferase 11 OS=Mus musculus OX=10090 GN=Naa11 PE=1 SV=1	1	1	1	1	0	1	0	0	0	0	0	0	0	0	0	0	0	0	0	0	0	0	0	0	0	0	0	1	0	1	0	0	0	0	0	0	0	0	0	0	0	0
[truncated: 107 more columns]
